# Supplementary material for: Multiplex proteomics for prediction of major cardiovascular events in type 2 diabetes
Source: Diabetologia. 2018 May 24;61(8):1748–57. doi: 10.1007/s00125-018-4641-z (PMC6061158; doi:10.1007/s00125-018-4641-z)
Supplement: Supplementary file 1 — (XLSX 62 kb) [file 125_2018_4641_MOESM1_ESM.xlsx]

## Sheet: ESM Table 1
ESM Table 1. Proseek Multiplex CVD I 96x96 proteins. Proteins that failed quality control (>15% missing values in any of the cohorts) are marked
Name	Abbreviation	UniProt ID	Quality control
Agouti-related protein (AGRP)	AGRP	O00253
Adrenomedullin (AM)	AM	P35318
Beta-nerve growth factor (Beta-NGF)	Beta-NGF	P01138	excluded
Natriuretic peptides B (BNP)	BNP	P16860	excluded
Ovarian cancer-related tumor marker CA 125 (CA-125)	CA-125	Q8WXI7
Caspase-8 (CASP-8)	CASP-8	Q14790
C-C motif chemokine 20 (CCL20)	CCL20	P78556
C-C motif chemokine 3 (CCL3)	CCL3	P10147
C-C motif chemokine 4 (CCL4)	CCL4	P13236
CD40L receptor (CD40)	CD40	P25942
CD40 ligand (CD40L)	CD40L	P29965
Chitinase-3-like protein 1 (CHI3L1)	CHI3LI	P36222
Macrophage colony-stimulating factor 1 (CSF-1)	CSF-1	P09603
Cystatin-B (CSTB)	CSTB	P04080	excluded
Cathepsin D (CTSD)	CTSD	P07339
Cathepsin L1 (CTSL1)	CTSL1	P07711
Fractalkine (CX3CL1)	CX3CL1	P78423
C-X-C motif chemokine 1 (CXCL1)	CXCL1	P09341
C-X-C motif chemokine 16 (CXCL16)	CXCL16	Q9H2A7
C-X-C motif chemokine 6 (CXCL6)	CXCL6	P80162
Dickkopf-related protein 1 (DKK-1)	DKK-1	O94907
Eosinophil cationic protein (ECP)	ECP	P12724
Epidermal growth factor (EGF)	EGF	P01133
Protein S100-A12 (EN-RAGE)	EN-RAGE	P80511
Endothelial cell-specific molecule 1 (ESM-1)	ESM-1	Q9NQ30
Fatty acid-binding protein 4 (FABP4)	FABP4	P15090
Tumor necrosis factor receptor superfamily member 6 (FAS)	FAS	P25445
Fibroblast growth factor 23 (FGF-23)	FGF-23	Q9GZV9
Follistatin (FS)	FS	P19883
Galanin peptides (GAL)	GAL	P22466
Galectin-3 (Gal-3)	Gal-3	P17931
Growth/differentiation factor 15 (GDF-15)	GDF-15	Q99988
Growth hormone (GH)	GH	P01241
Heparin-binding EGF-like growth factor (HB-EGF)	HB-EGF	Q99075
Hepatocyte growth factor (HGF)	HGF	P14210
Kallikrein-11 (hK11)	hK11	Q9UBX7
Heat shock 27 kDa protein (HSP 27)	HSP 27	P04792	excluded
Interleukin-16 (IL-16)	IL-16	Q14005
Interleukin-18 (IL-18)	IL-18	Q14116
Interleukin-1 receptor antagonist protein (IL-1RA)	IL-1ra	P18510
Interleukin-27 subunit alpha (IL27-A)	IL27-A	Q8NEV9
Interleukin-4 (IL-4)	IL-4	P05112	excluded
Interleukin-6 (IL-6)	IL-6	P05231
Interleukin-6 receptor subunit alpha (IL-6RA)	IL-6RA	P08887
Interleukin-8 (IL-8)	IL-8	P10145
Melusin (ITGB1BP2)	ITGB1BP2	Q9UKP3	excluded
Kallikrein-6 (KLK6)	KLK6	Q92876
Leptin (LEP)	LEP	P41159
Lectin-like oxidized LDL receptor 1 (LOX-1)	LOX-1	P78380
Membrane-bound aminopeptidase P (mAmP)	mAmP	O43895	excluded
Myoglobin (MB)	MB	P02144
Monocyte chemotactic protein 1 (MCP-1)	MCP-1	P13500
Matrix metalloproteinase-1 (MMP-1)	MMP-1	P03956
Matrix metalloproteinase-10 (MMP-10)	MMP-10	P09238
Matrix metalloproteinase-12 (MMP-12)	MMP-12	P39900
Matrix metalloproteinase-3 (MMP-3)	MMP-3	P08254
Matrix metalloproteinase-7 (MMP-7)	MMP-7	P09237	excluded
Myeloperoxidase (MPO)	MPO	P05164
NF-kappa-B essential modulator (NEMO)	NEMO	Q9Y6K9	excluded
N-terminal pro-B-type natriuretic peptide (NT-pro-BNP)	NT-pro-BNP	NA	excluded
Osteoprotegerin (OPG)	OPG	O00300
Pappalysin-1 (PAPPA)	PAPPA	Q13219
Proteinase-activated receptor 1 (PAR-1)	PAR-1	P25116
Platelet-derived growth factor subunit B (PDGF subunit B)	PDGF subunit B	P01127
Platelet endothelial cell adhesion molecule (PECAM-1)	PECAM-1	P16284
Placenta growth factor (PlGF)	PlGF	P49763
Prolactin (PRL)	PRL	P01236
P-selectin glycoprotein ligand 1 (PSGL-1)	PSGL-1	Q14242
Pentraxin-related protein PTX3 (PTX3)	PTX3	P26022	excluded
Receptor for advanced glycosylation end products (RAGE)	RAGE	Q15109
Renin (REN)	REN	P00797
Resistin (RETN)	RETN	Q9HD89
Stem cell factor (SCF)	SCF	P21583
E-selectin (SELE)	SELE	P16581
SIR2-like protein 2 (SIRT2)	SIRT2	Q8IXJ6	excluded
Spondin-1 (SPON1)	SPON1	Q9HCB6
Proto-oncogene tyrosine-protein kinase Src (SRC)	SRC	P12931
ST2 protein (ST2)	ST2	Q01638
Tissue factor (TF)	TF	P13726
Angiopoietin-1 receptor (TIE2)	TIE2	Q02763
T-cell immunoglobulin and mucin domain 1 (TIM-1)	TIM-1	Q96D42
Thrombomodulin (TM)	TM	P07204
Tumor necrosis factor receptor 1 (TNF-R1)	TNF-R1	P19438
Tumor necrosis factor receptor 2 (TNF-R2)	TNF-R2	P20333
Tumor necrosis factor ligand superfamily member 14 (TNFSF14)	TNFSF14	O43557
Tissue-type plasminogen activator (t-PA)	t-PA	P00750
TNF-related apoptosis-inducing ligand (TRAIL)	TRAIL	P50591
TNF-related apoptosis-inducing ligand receptor 2 (TRAIL-R2)	TRAIL-R2	O14763
TNF-related activation-induced cytokine (TRANCE)	TRANCE	O14788
Urokinase plasminogen activator surface receptor (U-PAR)	U-PAR	Q03405
Vascular endothelial growth factor A (VEGF-A)	VEGF-A	P15692
Vascular endothelial growth factor D (VEGF-D)	VEGF-D	O43915

## Sheet: ESM Table 2
ESM Table 2. % missing proteins in each cohort.
CARDIPP	% NA		ULSAM	% NA		PIVUS	% NA		MIVC	% NA		PADVa	% NA		SAVa	% NA
AM	0.0014		SELE	0.0013		AM	0.001		IL.8	0.0667		CD40-L	0.0113		CD40-L	0.012
MMP1	0.0014		CSTB	0.2188		CD40.L	0.1157		CD40.L	0.0035		hK11	0.0023		IL-1ra	0.0024
PAPPA	0.0014		HSP.27	0.7161		SELE	0.001		IL.18	0.0035		IL27-A	0.0023		hK11	0.0012
BetaNGF	0.0042		PRL	0.0039		TRAIL	0.0887		PAPPA	0.0737		MMP-3	0.0766		IL27-A	0.0048
mAmP	0.0254		PAPPA	0.0013		MMP.3	0.0239		PTX3	0.0351		HSP 27	0.2365		MMP-3	0.0481
ITGB1BP2	0.9915		PTX3	0.1536		HSP.27	0.1256		Beta.NGF	0.0456		TNFSF14	0.0068		HSP 27	0.3582
IL4	0.9056		Beta.NGF	0.0143		TNFSF14	0.01		mAmP	0.2211		PRL	0.0023		TNFSF14	0.0132
BNP	0.7014		mAmP	0.2578		PRL	0.002		TRANCE	0.0175		MPO	0.0023		PRL	0.0024
CA125	0.0014		TRANCE	0.0013		PAPPA	0.016		PSGL.1	0.0667		MMP-1	0.0045		MMP-1	0.0325
NTproBNP	0.0085		PSGL.1	0.0013		PTX3	0.1934		ITGB1BP2	0.9333		PTX3	0.9324		PTX3	0.9603
			ITGB1BP2	0.9948		Beta.NGF	0.9202		EN.RAGE	0.0526		CHI3L1	0.0068		CHI3L1	0.0168
			SIRT2	0.0065		mAmP	0.2473		IL.4	0.9789		Beta-NGF	0.5901		TIM	0.0024
			IL.4	0.9766		TRANCE	0.0289		BNP	0.2491		mAmP	0.518		Beta-NGF	0.768
			BNP	0.2214		PSGL.1	0.0528		CA.125	0.0386		TRANCE	0.045		mAmP	0.4375
			LEP	0.0456		CCL3	0.001		NEMO	0.0105		PSGL-1	0.3941		TRANCE	0.0156
			CA.125	0.0013		MMP.7	0.1635		ECP	0.007		MB	0.0473		PSGL-1	0.3954
			NT.pro.BNP	0.0026		ITGB1BP2	0.991					CCL3	0.009		MB	0.0409
						CXCL16	0.001					ITGB1BP2	1		CCL3	0.0024
						SIRT2	0.6929					CXCL16	0.0023		ITGB1BP2	1
						EN.RAGE	0.1336					SIRT2	0.3333		CXCL16	0.0024
						IL.4	0.993					EN-RAGE	0.0225		SIRT2	0.5529
						CASP.8	0.0399					IL-4	1		EN-RAGE	0.0168
						FABP4	0.013					BNP	0.3784		IL-4	0.9976
						BNP	0.9641					LEP	0.0315		FABP4	0.0072
						LEP	0.0359					CA-125	0.0023		BNP	0.6406
						NEMO	0.5833					NEMO	0.0383		LEP	0.0625
						NT.pro.BNP	0.1655					FS	0.0023		CA-125	0.0048
												NTproBNP	0.0248		NEMO	0.0529
															NTproBNP	0.1046

## Sheet: ESM Table 3
ESM Table 3. Discovery sample (CARDIPP, n = 708), Cox regression results, adjusted for age and sex
Protein	Beta	SE	P	HR	LCI	UCI	P_fdr
IL6	0.37585	0.06082	6.42177e-10	1.45623	1.29258	1.64059	5.13742e-08
TRAILR2	0.489205	0.110508	9.56067e-06	1.63102	1.31339	2.02547	0.000333503
TIM	0.474654	0.108652	1.25063e-05	1.60746	1.29913	1.98896	0.000333503
MMP12	0.491432	0.115762	2.18417e-05	1.63466	1.30283	2.051	0.000399151
FGF23	0.422768	0.100294	2.49469e-05	1.52618	1.25382	1.85771	0.000399151
GDF15	0.476312	0.114584	3.22607e-05	1.61013	1.28625	2.01556	0.000430143
CXCL16	0.467574	0.116012	5.56798e-05	1.59612	1.27149	2.00362	0.000636341
LEP	0.603637	0.152203	7.30921e-05	1.82876	1.35706	2.46442	0.000730921
FABP4	0.450062	0.120367	0.00018469	1.56841	1.2388	1.98572	0.00164169
ST2	0.445242	0.12162	0.000251288	1.56087	1.22982	1.98103	0.0020103
MMP3	0.447011	0.124976	0.000347848	1.56363	1.22392	1.99763	0.00237704
REN	0.460785	0.12906	0.000356557	1.58532	1.231	2.04162	0.00237704
TNFR2	0.412394	0.11779	0.00046337	1.51043	1.19904	1.90268	0.00285151
SPON1	0.425271	0.124111	0.000611314	1.53	1.19963	1.95136	0.00349322
CA125	0.391502	0.120036	0.00110805	1.4792	1.1691	1.87156	0.00584655
tPA	0.435008	0.134003	0.00116931	1.54498	1.18811	2.00903	0.00584655
RETN	0.341615	0.107211	0.00144068	1.40722	1.14052	1.73629	0.00642933
FS	0.37885	0.119179	0.00147866	1.4606	1.15634	1.84493	0.00642933
CHI3L1	0.339188	0.107016	0.00152697	1.40381	1.13819	1.73142	0.00642933
TNFR1	0.369914	0.124449	0.00295462	1.44761	1.13428	1.8475	0.0118185
CCL4	0.324363	0.110294	0.0032726	1.38315	1.11426	1.71693	0.0120488
IL27A	0.33979	0.115691	0.00331343	1.40465	1.11967	1.76217	0.0120488
HGF	0.338646	0.122325	0.00563301	1.40305	1.10394	1.78319	0.0195931
PSGL1	0.251345	0.0926875	0.00669298	1.28575	1.07216	1.5419	0.0219836
VEGFA	0.321293	0.118861	0.00686988	1.37891	1.09234	1.74065	0.0219836
OPG	0.327754	0.123435	0.00792409	1.38785	1.08961	1.76771	0.0235822
PlGF	0.316202	0.119348	0.00806319	1.37191	1.08576	1.73347	0.0235822
ENRAGE	0.29962	0.113428	0.00825376	1.34935	1.08037	1.68529	0.0235822
PAPPA	0.263001	0.103541	0.0110834	1.30083	1.0619	1.59351	0.029743
IL16	0.30831	0.121485	0.0111536	1.36112	1.07272	1.72706	0.029743
CD40	0.295659	0.119453	0.0133198	1.34401	1.06346	1.69857	0.0334109
IL18	0.29339	0.118594	0.0133643	1.34097	1.06284	1.69187	0.0334109
Gal3	0.300813	0.125914	0.0168929	1.35096	1.05551	1.72911	0.0409525
CTSD	0.291643	0.125483	0.0201172	1.33862	1.04676	1.71188	0.0464128
CSF1	0.292343	0.125974	0.0203056	1.33956	1.04648	1.71472	0.0464128
PAR1	0.224424	0.100004	0.0248222	1.2516	1.02882	1.52262	0.0551605
CTSL1	0.234199	0.106451	0.0278021	1.2639	1.02588	1.55713	0.0601126
SELE	0.253858	0.115976	0.0286055	1.28899	1.0269	1.61797	0.0602221
AGRP	0.229839	0.108528	0.0341932	1.2584	1.01727	1.55668	0.0701399
MCP1	0.244873	0.120757	0.0425793	1.27746	1.00822	1.61859	0.0851585
ECP	0.296094	0.158043	0.0609979	1.3446	0.986424	1.83282	0.11902
CCL20	0.184928	0.104416	0.076549	1.20313	0.980466	1.47637	0.14525
CCL3	0.143415	0.0813941	0.0780718	1.15421	0.984012	1.35384	0.14525
CXCL1	0.20111	0.116628	0.0846407	1.22276	0.972893	1.5368	0.153892
UPAR	0.217172	0.129867	0.0944726	1.24256	0.963322	1.60274	0.167951
MPO	0.208195	0.126843	0.100723	1.23145	0.960388	1.57903	0.175171
FAS	0.166297	0.102284	0.103983	1.18092	0.966399	1.44307	0.176992
PDGFsubunitB	0.197064	0.126713	0.1199	1.21782	0.949999	1.56115	0.199833
AM	0.240117	0.15913	0.131315	1.2714	0.930737	1.73674	0.214392
hK11	-0.150798	0.105289	0.152076	0.860021	0.699658	1.05714	0.243322
PECAM1	0.163847	0.12086	0.175204	1.17803	0.929564	1.49292	0.274829
MB	0.159483	0.120881	0.187056	1.1729	0.925479	1.48648	0.287778
IL8	0.129591	0.107416	0.227647	1.13836	0.922245	1.40512	0.342966
VEGFD	0.150422	0.125719	0.231502	1.16232	0.908476	1.4871	0.342966
TIE2	0.140735	0.120623	0.243315	1.15112	0.90875	1.45813	0.353913
MMP10	0.124872	0.115725	0.280573	1.133	0.903074	1.42147	0.400818
SCF	-0.121116	0.115768	0.295473	0.885931	0.706083	1.11159	0.414699
IL6RA	0.122305	0.119635	0.306631	1.1301	0.893884	1.42874	0.418319
LOX1	0.127781	0.125478	0.308511	1.1363	0.888557	1.45313	0.418319
TM	0.119782	0.120422	0.319889	1.12725	0.890257	1.42734	0.426519
TRAIL	0.113227	0.11963	0.343905	1.11989	0.885815	1.41581	0.451023
PRL	0.107418	0.115865	0.353877	1.1134	0.887207	1.39726	0.456615
HBEGF	0.10705	0.121092	0.376675	1.11299	0.87784	1.41113	0.478317
TNFSF14	0.0912259	0.116704	0.434399	1.09552	0.871522	1.37708	0.537948
TF	0.092141	0.118566	0.437083	1.09652	0.869142	1.38338	0.537948
GH	0.079929	0.125319	0.5236	1.08321	0.847304	1.3848	0.634667
Dkk1	0.0717963	0.120484	0.551243	1.07444	0.848443	1.36063	0.651923
KLK6	0.0709931	0.120007	0.554134	1.07357	0.848555	1.35826	0.651923
GAL	-0.0684009	0.121006	0.571893	0.933886	0.736701	1.18385	0.663064
RAGE	-0.0614296	0.116934	0.599351	0.940419	0.747799	1.18265	0.684972
CXCL6	0.061233	0.120554	0.611502	1.06315	0.839413	1.34651	0.689017
MMP1	0.0479342	0.120609	0.691047	1.0491	0.828234	1.32887	0.76783
CX3CL1	0.04614	0.12154	0.704221	1.04722	0.825243	1.32891	0.771749
CD40L	0.040206	0.117663	0.732573	1.04103	0.826617	1.31105	0.791971
SRC	-0.0319676	0.116026	0.782915	0.968538	0.771531	1.21585	0.835109
IL1ra	-0.030117	0.119829	0.801557	0.970332	0.767219	1.22722	0.843745
CASP8	0.0179328	0.117824	0.879029	1.01809	0.808155	1.28257	0.913277
EGF	0.0148507	0.115176	0.897406	1.01496	0.80986	1.27201	0.915857
TRANCE	0.0141689	0.117981	0.904409	1.01427	0.80487	1.27815	0.915857
ESM1	0.00747833	0.117993	0.949465	1.00751	0.799484	1.26966	0.949465
per standard deviation change in z-transformed protein abundance, p-values unadjusted and adjusted by false discovery rate
FDR, false discovery rate; HR, hazard ratio; LCI, lower bound of 95% confidence interval; SE, standard error; UCI, upper bound of 95% confidence interval

## Sheet: ESM Table 4
ESM Table 4. Replication sample (n = 503), Cox regression results, adjusted for age and sex
	Beta	SE	P	HR	LCI	UCI	P_fdr
TRAILR2	0.521459	0.110884	2.5671e-06	1.68448	1.35544	2.09341	8.98485e-05
MMP12	0.380542	0.0975825	9.63158e-05	1.46308	1.20838	1.77146	0.00168553
IL27A	0.49946	0.132194	0.000157951	1.64783	1.27171	2.1352	0.00184277
TIM	0.366547	0.103589	0.00040243	1.44274	1.17764	1.76753	0.00352127
FGF23	0.324959	0.104193	0.00181572	1.38397	1.12833	1.69753	0.01271
TNFR2	0.284266	0.0953219	0.00286219	1.32879	1.10234	1.60175	0.0166961
TNFR1	0.338978	0.120903	0.00505192	1.40351	1.10739	1.77882	0.0252596
ENRAGE	0.372644	0.139671	0.00763034	1.45157	1.10394	1.90866	0.0333827
CXCL16	0.286044	0.117874	0.0152368	1.33115	1.05655	1.67712	0.0592541
GDF15	0.259141	0.108603	0.0170267	1.29582	1.04737	1.6032	0.0595936
CSF1	0.338824	0.146737	0.0209407	1.4033	1.05255	1.87092	0.0621697
IL6	0.188194	0.0842577	0.0255126	1.20707	1.02332	1.42381	0.0621697
SPON1	0.370095	0.166101	0.0258714	1.44787	1.04554	2.00502	0.0621697
CHI3L1	0.195902	0.087967	0.0259474	1.21641	1.02376	1.4453	0.0621697
FABP4	0.234326	0.10571	0.0266442	1.26406	1.02751	1.55506	0.0621697
FS	0.28714	0.142442	0.043817	1.33261	1.00799	1.76178	0.0958498
HGF	0.255349	0.139439	0.0670615	1.29091	0.982209	1.69664	0.138068
PlGF	0.166855	0.0973987	0.0866914	1.18158	0.976241	1.43012	0.168567
IL18	0.372972	0.221101	0.0916256	1.45204	0.941401	2.23967	0.168784
RETN	0.171615	0.105666	0.104348	1.18722	0.965132	1.46041	0.18261
OPG	0.192925	0.121232	0.111526	1.21279	0.956294	1.53809	0.185149
VEGFA	0.189306	0.120565	0.116379	1.20841	0.954086	1.53053	0.185149
IL16	0.177101	0.124041	0.153359	1.19375	0.936113	1.5223	0.233373
Gal3	0.15008	0.110226	0.173335	1.16193	0.936166	1.44213	0.25278
CD40	0.139648	0.10606	0.187946	1.14987	0.934045	1.41556	0.263124
tPA	0.147189	0.11692	0.208071	1.15857	0.921296	1.45696	0.280096
ST2	0.115509	0.0964696	0.231168	1.12244	0.929069	1.35607	0.299662
PAPPA	-0.142423	0.138564	0.30402	0.867254	0.660996	1.13787	0.380025
CTSD	0.119036	0.120034	0.321351	1.12641	0.89027	1.42519	0.387837
PSGL1	0.108755	0.128127	0.395987	1.11489	0.867298	1.43316	0.461985
LEP	0.083565	0.133662	0.531842	1.08716	0.836597	1.41276	0.600467
MMP3	0.071479	0.139469	0.608294	1.0741	0.817194	1.41176	0.665322
CCL4	0.0199622	0.129172	0.877184	1.02016	0.791984	1.31408	0.930347
CA125	-0.0171333	0.153424	0.911082	0.983013	0.727717	1.32787	0.937879
REN	-0.00527922	0.100236	0.957996	0.994735	0.817307	1.21068	0.957996
per standard deviation change in z-transformed protein abundance, p-values unadjusted and adjusted by false discovery rate
FDR, false discovery rate; HR, hazard ratio; LCI, lower bound of 95% confidence interval; SE, standard error; UCI, upper bound of 95% confidence interval

## Sheet: ESM Table 5
ESM Table 5. Discovery sample (CARDIPP, n = 703) after exclusion of 5 cases of hemorrhagic stroke (ICD-10, I60-I62), Cox regression results, adjusted for age and sex
	b	se	p	HR	LCI	UCI	p_fdr
IL6	0.357677	0.063718	1.98352e-08	1.43	1.26212	1.62022	1.58682e-06
TIM	0.509451	0.111294	4.70522e-06	1.66438	1.33819	2.07008	0.000188209
TRAILR2	0.4968	0.114183	1.35572e-05	1.64345	1.3139	2.05566	0.000361526
CXCL16	0.492276	0.12016	4.1882e-05	1.63604	1.29274	2.0705	0.000835417
GDF15	0.477629	0.118707	5.73133e-05	1.61225	1.27758	2.03459	0.000835417
REN	0.54339	0.13576	6.26563e-05	1.72183	1.31956	2.24674	0.000835417
MMP12	0.468327	0.120725	0.000104757	1.59732	1.26075	2.02374	0.00119722
LEP	0.596537	0.157367	0.000150204	1.81582	1.33389	2.47187	0.00150204
ST2	0.467217	0.12539	0.000194453	1.59555	1.24789	2.04006	0.00172847
MMP3	0.471784	0.128716	0.000247048	1.60285	1.24545	2.06281	0.00197639
FGF23	0.376567	0.107287	0.000448263	1.45727	1.18091	1.79831	0.00326009
RETN	0.38038	0.110334	0.000565761	1.46284	1.17836	1.816	0.00354326
TNFR2	0.421717	0.122493	0.00057578	1.52458	1.19917	1.93829	0.00354326
FABP4	0.421559	0.125421	0.000776195	1.52434	1.19212	1.94913	0.0044354
CCL4	0.362639	0.113146	0.00135035	1.43712	1.15128	1.79392	0.00720187
IL27A	0.372966	0.119854	0.00185932	1.45203	1.14803	1.83653	0.00894707
CA125	0.387237	0.124704	0.00190125	1.47291	1.15352	1.88073	0.00894707
FS	0.379121	0.124056	0.0022428	1.461	1.14565	1.86315	0.00996801
tPA	0.415326	0.137978	0.00261172	1.51486	1.15591	1.98529	0.0109967
ENRAGE	0.348034	0.117628	0.00308859	1.41628	1.12466	1.78351	0.0118217
TNFR1	0.381759	0.129089	0.00310319	1.46486	1.1374	1.88659	0.0118217
VEGFA	0.356348	0.123583	0.00393308	1.4281	1.12089	1.81952	0.0143021
HGF	0.361857	0.126892	0.00434862	1.43599	1.1198	1.84147	0.0151256
SPON1	0.363943	0.128553	0.00463919	1.43899	1.11849	1.85133	0.015464
CHI3L1	0.315422	0.11197	0.00484721	1.37084	1.10072	1.70725	0.0155111
PAPPA	0.282434	0.102478	0.00585051	1.32635	1.085	1.6214	0.0180016
CD40	0.317826	0.124309	0.0105655	1.37414	1.077	1.75325	0.0313052
OPG	0.322957	0.128052	0.0116662	1.38121	1.07463	1.77525	0.033332
IL18	0.302597	0.123196	0.0140405	1.35337	1.06304	1.72299	0.0387324
Gal3	0.31734	0.130694	0.0151778	1.37347	1.06309	1.77447	0.0404742
PlGF	0.297186	0.124145	0.0166722	1.34607	1.05534	1.71688	0.0418087
CSF1	0.31413	0.131285	0.0167235	1.36907	1.05846	1.77083	0.0418087
IL16	0.290894	0.125663	0.0206198	1.33762	1.0456	1.7112	0.0499874
CTSL1	0.252064	0.110254	0.0222423	1.28668	1.03662	1.59706	0.0513331
PSGL1	0.231738	0.101527	0.0224582	1.26079	1.03329	1.53838	0.0513331
MCP1	0.278194	0.12544	0.0265721	1.32074	1.03286	1.68886	0.057679
PAR1	0.228246	0.102989	0.0266766	1.25639	1.02674	1.53742	0.057679
CTSD	0.2834	0.130163	0.0294608	1.32764	1.02868	1.71347	0.0605603
CXCL1	0.261866	0.120319	0.0295231	1.29935	1.02638	1.64492	0.0605603
ECP	0.332161	0.169112	0.0495129	1.39398	1.0007	1.94181	0.0990258
CCL3	0.153727	0.0813624	0.0588367	1.16617	0.994273	1.36779	0.114803
SELE	0.219838	0.121217	0.0697415	1.24587	0.982409	1.58	0.132841
UPAR	0.23775	0.135301	0.0788844	1.26839	0.972934	1.65357	0.14437
MPO	0.232809	0.132718	0.0794033	1.26214	0.973051	1.63712	0.14437
hK11	-0.180395	0.1063	0.0896903	0.83494	0.677908	1.02835	0.159449
AGRP	0.192652	0.114387	0.0921422	1.21246	0.968945	1.51718	0.160247
MB	0.187158	0.124476	0.132693	1.20582	0.944769	1.539	0.225861
FAS	0.15886	0.107444	0.139265	1.17217	0.949584	1.44694	0.231844
LOX1	0.199189	0.135653	0.142004	1.22041	0.935484	1.59212	0.231844
CCL20	0.154795	0.110248	0.160303	1.16742	0.940549	1.44901	0.256484
PDGFsubunitB	0.180877	0.130465	0.165623	1.19827	0.927898	1.54742	0.2598
IL8	0.147481	0.109748	0.179009	1.15891	0.934611	1.43704	0.275398
PECAM1	0.146672	0.125246	0.24157	1.15797	0.905915	1.48016	0.364633
MMP10	0.13814	0.119107	0.246132	1.14814	0.909091	1.45004	0.36464
VEGFD	0.146288	0.130248	0.261376	1.15753	0.896731	1.49418	0.380183
SCF	-0.130296	0.118798	0.272736	0.877836	0.695489	1.10799	0.389623
TM	0.132064	0.125417	0.292341	1.14118	0.892478	1.45919	0.406849
TIE2	0.130672	0.125117	0.296303	1.13959	0.89176	1.4563	0.406849
AM	0.156058	0.151694	0.303588	1.16889	0.868262	1.57362	0.406849
TNFSF14	0.124177	0.121091	0.305137	1.13222	0.893006	1.4355	0.406849
IL6RA	0.112543	0.124137	0.364616	1.11912	0.877424	1.4274	0.474487
PRL	0.108138	0.120054	0.367727	1.1142	0.880585	1.40979	0.474487
TRAIL	0.106153	0.124095	0.392321	1.11199	0.871906	1.41819	0.498185
HBEGF	0.10266	0.125248	0.412415	1.10811	0.866904	1.41644	0.515519
Dkk1	0.0948898	0.125844	0.450835	1.09954	0.85919	1.40712	0.554873
TF	0.0874814	0.123247	0.477824	1.09142	0.857201	1.38964	0.579181
GH	0.0896612	0.12986	0.489915	1.0938	0.848008	1.41084	0.584973
CXCL6	0.0792364	0.124967	0.526042	1.08246	0.847302	1.38288	0.618873
GAL	-0.0691681	0.125191	0.580604	0.93317	0.730123	1.19268	0.673164
RAGE	-0.0636752	0.121309	0.599653	0.93831	0.739751	1.19016	0.679654
CD40L	0.0640811	0.123293	0.60324	1.06618	0.8373	1.35762	0.679654
CX3CL1	0.0634235	0.12624	0.615384	1.06548	0.83193	1.36459	0.679654
IL1ra	-0.0602962	0.121666	0.620184	0.941486	0.741737	1.19503	0.679654
KLK6	0.0500535	0.124604	0.687904	1.05133	0.823518	1.34216	0.72925
MMP1	0.0498625	0.125011	0.689994	1.05113	0.822703	1.34297	0.72925
EGF	0.0477092	0.12076	0.692788	1.04887	0.827803	1.32896	0.72925
TRANCE	0.0429172	0.122462	0.725999	1.04385	0.821101	1.32703	0.754284
CASP8	0.0107841	0.122636	0.929927	1.01084	0.794866	1.2855	0.953772
SRC	-0.00702082	0.119932	0.953319	0.993004	0.784987	1.25614	0.965386
ESM1	-0.00106858	0.122354	0.993032	0.998932	0.785934	1.26966	0.993032

## Sheet: ESM Table 6
ESM Table 6. Replication sample after exclusion of 7 cases of stroke (n = 496), Cox regression results, adjusted for age and sex
	Beta	SE	P	HR	LCI	UCI	P_fdr
TRAILR2	0.526916	0.114022	3.81598e-06	1.6937	1.3545	2.11785	0.000125927
MMP12	0.415074	0.0987458	2.62866e-05	1.51448	1.24799	1.83789	0.000433729
TIM	0.388762	0.104774	0.000206876	1.47515	1.2013	1.81144	0.00222599
IL27A	0.493455	0.135465	0.000269817	1.63796	1.25601	2.13607	0.00222599
FGF23	0.319918	0.105174	0.00235183	1.37701	1.1205	1.69225	0.0150966
TNFR2	0.283865	0.096273	0.00319277	1.32825	1.09985	1.6041	0.0150966
TNFR1	0.362295	0.122911	0.00320232	1.43662	1.12906	1.82796	0.0150966
ENRAGE	0.382311	0.14141	0.00686008	1.46567	1.11087	1.93378	0.0282978
GDF15	0.285229	0.109591	0.00924997	1.33007	1.07297	1.64877	0.0339166
CXCL16	0.297237	0.119418	0.0128084	1.34613	1.06522	1.70113	0.0422677
CSF1	0.354621	0.148808	0.0171682	1.42564	1.06498	1.90844	0.0515046
CHI3L1	0.204997	0.0887673	0.0209227	1.22752	1.0315	1.4608	0.0575374
FABP4	0.238211	0.106566	0.0253954	1.26898	1.02978	1.56374	0.0644651
SPON1	0.363628	0.169304	0.0317313	1.43854	1.0323	2.00464	0.070333
FS	0.310056	0.144562	0.0319696	1.3635	1.02707	1.81013	0.070333
IL6	0.178936	0.0856032	0.036591	1.19594	1.01122	1.41442	0.0754689
IL18	0.437485	0.227307	0.0542741	1.54881	0.991995	2.41816	0.105356
HGF	0.265801	0.141667	0.0606215	1.30448	0.988205	1.72197	0.111139
PlGF	0.166102	0.0981664	0.0906369	1.18069	0.974039	1.43119	0.157422
RETN	0.175133	0.107125	0.102082	1.1914	0.965767	1.46976	0.168435
OPG	0.193239	0.12299	0.116143	1.21317	0.953303	1.54388	0.18251
tPA	0.173408	0.118617	0.143765	1.18935	0.94263	1.50065	0.210567
VEGFA	0.177405	0.122257	0.146758	1.19411	0.939677	1.51745	0.210567
IL16	0.176045	0.125886	0.161979	1.19249	0.931749	1.5262	0.221521
Gal3	0.15416	0.111771	0.167819	1.16668	0.93715	1.45242	0.221521
CD40	0.138649	0.107616	0.197617	1.14872	0.930272	1.41847	0.250821
ST2	0.108334	0.0979621	0.26878	1.11442	0.919733	1.35032	0.328508
PAPPA	-0.135851	0.141256	0.336181	0.872973	0.661853	1.15144	0.396213
LEP	0.116499	0.137033	0.395239	1.12356	0.858915	1.46974	0.449755
MMP3	0.0674311	0.140488	0.631242	1.06976	0.812268	1.40887	0.694366
CA125	-0.0381409	0.1574	0.808534	0.962577	0.707056	1.31044	0.860697
CCL4	-0.0115989	0.132821	0.930411	0.988468	0.76191	1.2824	0.959486
REN	0.00456203	0.101435	0.964127	1.00457	0.823452	1.22553	0.964127
per standard deviation change in z-transformed protein abundance, p-values unadjusted and adjusted by false discovery rate
FDR, false discovery rate; HR, hazard ratio; LCI, lower bound of 95% confidence interval; SE, standard error; UCI, upper bound of 95% confidence interval

## Sheet: ESM Table 7
ESM Table 7. Replicated protein biomarkers, associations with MACE in the total sample, adjusted for age/sex (upper table) plus risk factors (lower table)									the same after exclusion of stroke cases
Age-, sex-adjusted	b	se	p	HR	LCI	UCI			Age-, sex-adjusted	Beta	SE	P	HR	LCI	UCI
TRAIL-R2	0.513754	0.0726116	1.49059e-12	1.67155	1.44981	1.92721			TRAIL-R2	0.788672	0.115001	6.98552e-12	1.66674	1.44031	1.92875
KIM-1	0.253119	0.0439057	8.1621e-09	1.28804	1.18183	1.40379			KIM-1	0.975737	0.171432	1.2579e-08	1.30282	1.18938	1.42707
IL-27A	0.459047	0.0844646	5.48625e-08	1.58256	1.34111	1.86749			IL-27A	0.701267	0.134462	1.83468e-07	1.56874	1.32452	1.85798
MMP-12	0.3451	0.066442	2.0582e-07	1.41213	1.23971	1.60854			MMP-12	1.39433	0.260806	8.98139e-08	1.4406	1.26014	1.64691
FGF-23	0.281981	0.0550905	3.0795e-07	1.32575	1.19006	1.47692			FGF-23	0.54431	0.109672	6.93889e-07	1.32151	1.18374	1.47531
EN-RAGE	0.230775	0.0632326	0.000262632	1.25958	1.11275	1.42577			EN-RAGE	0.356635	0.0990322	0.000316756	1.25773	1.11016	1.42491
TNFR-1	0.248127	0.0731681	0.000695886	1.28162	1.1104	1.47925			TNFR-1	1.66011	0.48315	0.000590343	1.30179	1.11996	1.51313
TNFR-2	0.3503	0.0757577	3.76505e-06	1.41949	1.22362	1.64672			TNFR-2	1.01771	0.223803	5.433e-06	1.42155	1.22157	1.65427
plus risk factors	b	se	p	HR	LCI	UCI			plus risk factors
TRAIL-R2	0.563047	0.151511	0.000202226	1.43727	1.187	1.74031			TRAIL-R2	0.55765	0.151796	0.00023908	1.43508	1.18353	1.7401
KIM-1	0.758334	0.200407	0.000154345	1.22732	1.10377	1.3647			KIM-1	0.777732	0.204403	0.000141864	1.23472	1.10764	1.37639
IL-27A	0.599609	0.153698	9.57097e-05	1.46683	1.21001	1.77815			IL-27A	0.587898	0.15357	0.000129085	1.4586	1.20227	1.76958
MMP-12	1.03919	0.221068	2.59165e-06	1.3126	1.17186	1.47024			MMP-12	1.10586	0.235152	2.56662e-06	1.33581	1.18396	1.50713
FGF-23	0.358651	0.13419	0.00752387	1.20035	1.0499	1.37236			FGF-23	0.364294	0.133458	0.00633995	1.20512	1.05402	1.37788
EN-RAGE	0.404883	0.10193	7.12232e-05	1.29744	1.141	1.47533			EN-RAGE	0.406095	0.102743	7.73262e-05	1.29837	1.14068	1.47785
TNFR-1	0.986354	0.30344	0.00115172	1.16944	1.06412	1.28518			TNFR-1	1.01676	0.327133	0.00188296	1.17531	1.06148	1.30134
TNFR-2	0.91859	0.218241	2.56427e-05	1.37279	1.18448	1.59103			TNFR-2	0.910339	0.226097	5.66582e-05	1.36976	1.17524	1.59648

## Sheet: ESM Table 8
ESM Table 8. Association results after additional adjustment for NT-pro-BNP.
		HR	LCI	UCI
MMP-12	risk factors	1.49	1.25	1.77
MMP-12	plus NT-pro-BNP	1.48	1.24	1.76
TRAIL-R2	risk factors	1.61	1.32	1.96
TRAIL-R2	plus NT-pro-BNP	1.61	1.31	2
TNFR-1	risk factors	1.31	1.09	1.58
TNFR-1	plus NT-pro-BNP	1.22	1.04	1.42
TNFR-2	risk factors	1.37	1.2	1.55
TNFR-2	plus NT-pro-BNP	1.38	1.18	1.61
FGF-23	risk factors	1.31	1.11	1.54
FGF-23	plus NT-pro-BNP	1.25	1.04	1.5
IL-27a	risk factors	1.59	1.3	1.94
IL-27a	plus NT-pro-BNP	1.47	1.19	1.83
Protein S100-A12	risk factors	1.36	1.18	1.55
Protein S100-A12	plus NT-pro-BNP	1.36	1.17	1.57
KIM-1	risk factors	1.26	1.16	1.37
KIM-1	plus NT-pro-BNP	1.26	1.15	1.39

## Sheet: ESM Table 9
ESM Table 9. Pearson correlation coefficients between biomarkers proteins
	TNFR-1	IL-27a	TRAIL-R2	FGF-23	TNFR-2	KIM-1	Protein S100-A12	MMP-12
TNFR-1	1	0.505124	0.77604	0.428024	0.872744	0.396473	0.430971	0.40379
IL-27a		1	0.46212	0.304078	0.532689	0.232942	0.273921	0.223392
TRAIL-R2			1	0.494588	0.785639	0.442839	0.418773	0.455969
FGF-23				1	0.46362	0.27876	0.160145	0.22706
TNFR-2					1	0.400817	0.426893	0.450058
KIM-1						1	0.264453	0.235484
Protein S100-A12							1	0.353194
MMP-12								1
